# Supplementary material for: The Statin Target HMG-Coenzyme a Reductase (Hmgcr) Regulates Sleep Homeostasis in Drosophila
Source: Pharmaceuticals (Basel). 2022 Jan 10;15(1):79. doi: 10.3390/ph15010079 (PMC8781969; doi:10.3390/ph15010079)
Supplement: Supplementary file 1 [file pharmaceuticals-15-00079-s001.zip]

Archive with 1 entries (1 files):
- pharmaceuticals-1447121-supplementary.pdf
